# Supplementary material for: Impaired aspirin-mediated platelet function inhibition in resuscitated patients with acute myocardial infarction treated with therapeutic hypothermia: a prospective, observational, non-randomized single-centre study
Source: Ann Intensive Care. 2018 Feb 21;8:28. doi: 10.1186/s13613-018-0366-x (PMC5821616; doi:10.1186/s13613-018-0366-x)
Supplement: Supplementary file 2 — Additional file 2. Demographic data within the group of resuscitated patients divided by the P2Y12 inhibitor used. [file 13613_2018_366_MOESM2_ESM.xls]

## Sheet: Sheet1
	Amplitude (%)				AUC
	Study	Control	p		Study	Control	p
Clopidogrel	n=12	n=12			n=12	n=12
Median	23.6	21.5	.713		136.1	125.3	.799
25. Percentile	16.0	14.3			70.6	29.0
75. Percentile	35.5	34.0			276.3	239.5
Prasugrel	n=14	n=34			n=14	n=34
Median	18.5	17.5	.370		112.2	62.6	.009
25. Percentile	17.4	13.5			93.6	34.5
75. Percentile	28.3	24.0			206.5	98.7
Ticagrelor	n=21	n=31			n=21	n=31
Median	16.4	16.0	.852		91.0	43.7	.043
25. Percentile	13.4	12.0			65.4	9.6
75. Percentile	20.9	23.0			137.7	94.1
All	n=47	n=77			n=47	n=77
Median	18.0	17.0	.034		102.0	59.7	.004
25. Percentile	15.6	14.0			75.4	19.0
75. Percentile	25.0	24.0			179.5	124.8
n: number of measurements
